# Supplementary material for: Distinct changes in endosomal composition promote NLRP3 inflammasome activation
Source: Nat Immunol. 2022 Nov 28;24(1):30–41. doi: 10.1038/s41590-022-01355-3 (PMC9810532; doi:10.1038/s41590-022-01355-3)
Supplement: Supplementary file 4 — Supplementary Tables 1 and 2. [file 41590_2022_1355_MOESM4_ESM.xlsx]

## Sheet: Supplementary Table 1
	Supplementary Table 1. The information of sequences of oligonucleotides
	Name	Sequences (5'->3')
	human ARFRP1 sgRNA 1	GTACAAGTACATGTTTCAGA
	human ARFRP1 sgRNA 2	TCCTGGGCCTGGACAATGCT
	human SYS1 sgRNA 1	GTCAGTTCCGCAGCTACGTG
	human SYS1 sgRNA 2	GTCGAACATCTGGTCCAGCG
	mouse Arfrp1 sgRNA 1	GCTTTAACAAGAACTACAAG
	mouse Arfrp1 sgRNA 2	TCCAAAATCACCACTACCGT
	mouse Sys1 sgRNA 1	ACGGGTCCCACACGTAGCTG
	mouse Sys1 sgRNA 2	CCTGGACCAGATGTTCGACG
	human OSBP sgRNA 1	GAAATGAGACATACCTGCCG
	human OSBP sgRNA 2	AAGCTAGTTCAGAAGTTGAG
	human VAPA sgRNA 1	TGAGGTCTGTGGGCGGATCG
	human VAPA sgRNA 2	TGAAGACTACAGCACCTCGC
	human VAPB sgRNA 1	GTCACCACCAACCTAAAGCT
	human VAPB sgRNA 2	CAGCGGAATCATCGATGCAG
	human RAB7A sgRNA 1	TGAATTTCTTATTCACATAC
	human RAB7A sgRNA 2	AGCTGACTTTCTGACCAAGG
	human RAB7B sgRNA 1	CACATATTGGTGAAGGAGGG
	human RAB7B sgRNA 2	CCAATATGATAATCTTGGAG
	human ORP10 sgRNA 1	AGCAAACACCAGAAGCCTCG
	human ORP10 sgRNA 2	TGAAGCTCCCCACATGCTGG
	human PI4KIIa sgRNA 1	GACGGGAAGGTGTAGTCCGG
	human PI4KIIa sgRNA 2	CCAGGGCCAGACCCAAACCG
	human PI4KIIa sgRNA 3	CGAGCGGAACGAGTTCCCGG
	human PI4KIIa sgRNA 4	TTTCCCGAGCGCATCTACCA
	human PI4KIIβ sgRNA 1	ATGGTCAACTCAATCCAAAA
	human PI4KIIβ sgRNA 2	CGAAGCGGGTGCCTATCTTG
	human PI4KIIβ sgRNA 3	ATGGACCAAATATGTCCATA
	human PI4KIIβ sgRNA 4	GATAGGCACCCGCTTCGGAA
	human PI4KIIIβ sgRNA A	CCTGCTAAGTGTCATCACGG
	human PI4KIIIβ sgRNA B	CAGGTGGATCATCTAGGCAA
	human PI4KIIIβ sgRNA C	GCTCTTCTGCTTTCGCAACG
	human PI4KIIIβ sgRNA D	ATCCACATGGATGAGGACGT
	human OSBP siRNA #1	CACAACUGUACACAACAUU[dT][dT]
	human OSBP siRNA #2	GAUAGAUCAGUCUGGCGAA[dT][dT]
	human PI4KIIα siRNA #1	CCGCAUCGGGCUACCACCAAA[dT][dT]
	human PI4KIIα siRNA #2	ACGCAAAUGUAUGAAUAACAA[dT][dT]
	human PI4KIIβ siRNA #1	ACCAUUAUUAGGGACCAGAAA[dT][dT]
	human PI4KIIβ siRNA #2	CAGAGUACUGGCCUUGUUCAA[dT][dT]
	human PI4KIIβ siRNA #3	AUGAACUUUGUGCAAGAUUUA[dT][dT]

## Sheet: Supplementary Table 2
Supplementary Table 2. The information of antibodies used in this study
Name of antibody	Provider	Catlog No.	Application	Dilution
Rabbit anti-TGN46	ProteinTech	13573-1-AP	Immunofluorescence	1/300
Sheep anti-human TGN46	Bio-rad	AHP500G	Immunofluorescence	1/50
Sheep anti-TGN38	Bio-rad	AHP499G	Immunofluorescence	1/50
Rabbit anti-GCC2	Sigma-Aldrich	HPA035849	Immunofluorescence	1/200
Rabbit anti-GCC1	Sigma-Aldrich	HPA021323	Immunofluorescence	1/100
Mouse anti-human p230	BD Bioscience	611280	Immunofluorescence	1/100
Mouse anti-Golgin97	ThermoFisher Scientific	A-21270	Immunofluorescence	1/100
Mouse anti-EEA1	BD Bioscience	610456	Immunofluorescence	1/100
Rabbit anti-EEA1	Cell Signaling Technology	3288S	Immunofluorescence	1/100
Mouse anti-PI4P	Echelon Biosciences	Z-P004	Immunofluorescence	1/100
Rabbit anti-Golgin97	Home-made	PMID: 30659099	Immunofluorescence	1/100
Alexa Fluor488 goat anti-mouse IgG	ThermoFisher Scientific	A11029	Immunofluorescence	1/1000
Alexa Fluor594 goat anti-mouse IgG	ThermoFisher Scientific	A11005	Immunofluorescence	1/1000
Alexa Fluor488 goat anti-mouse IgM	ThermoFisher Scientific	A21042	Immunofluorescence	1/1000
Alexa Fluor594 goat anti-mouse IgM	ThermoFisher Scientific	A11029	Immunofluorescence	1/1000
Alexa Fluor488 goat anti-rabbit IgG	ThermoFisher Scientific	A11034	Immunofluorescence	1/1000
Alexa Fluor594 goat anti-rabbit IgG	ThermoFisher Scientific	A11037	Immunofluorescence	1/1000
Alexa Fluor647 goat anti-rabbit IgG	ThermoFisher Scientific	A21246	Immunofluorescence	1/1000
Alexa Fluor488 donkey anti-sheep IgG	ThermoFisher Scientific	A11015	Immunofluorescence	1/1000
Goat anti-human IL-1β	R&D Systems	AF-201-NA	Immunoblotting	1/1000
Mouse anti-human Caspase1	Merck Millipore	06-503	Immunoblotting	1/1000
Rabbit anti-mouse IL-1β	BioVision	5129-100	Immunoblotting	1/1000
Mouse anti-mouse Caspase1 p20	AdipoGen	AG-20B-0042-C100	Immunoblotting	1/1000
Rabbit anti-ASC	Santa Cruz Biotechnology	sc-22514	Immunoblotting	1/1000
Mouse anti-NLRP3	AdipoGen	G-20B-0014-C100	Immunoblotting	1/3000
Rabbit anti-GAPDH	Sigma-Aldrich	G9545	Immunoblotting	1/3000
Mouse anti-Tubulin	Sigma-Aldrich	T9026	Immunoblotting	1/5000
Rabbit anti-ARFRP1	ThermoFisher Scientific	PA5-50606	Immunoblotting	1/2000
Mouse anti-Flag	Sigma-Aldrich	F1804	Immunoblotting	1/5000
Rabbit anti-NEK7	Abcam	AB133514	Immunoblotting	1/5000
Rabbit anti-OSBP	Proteintech	11096-1-AP	Immunoblotting	1/2000
Mouse anti-PI4KIIa	Santa Cruz Biotechnology	sc-390026	Immunoblotting	1/1000
Rabbit anti-PI4KIIβ	ABclonal	A17719	Immunoblotting	1/1000
Mouse anti-PI4KIIIβ	BD Bioscience	611816	Immunoblotting	1/1000
Rabbit anti-VAPA	Home-made	PMID: 30659099	Immunoblotting	1/6000
Rabbit anti-VAPB	Home-made	PMID: 30659099	Immunoblotting	1/4000
HRP-conjugated rabbit anti-goat IgG	ThermoFisher Scientific	31402	Immunoblotting	1/10000
HRP-conjugated goat anti-rabbit IgG	Jackson ImmunoResearch	111-035-144	Immunoblotting	1/10000
HRP-conjugated goat anti-mouse IgG	ThermoFisher Scientific	31430	Immunoblotting	1/10000
