# Supplementary material for: Distinct changes in endosomal composition promote NLRP3 inflammasome activation
Source: Nat Immunol. 2022 Nov 28;24(1):30–41. doi: 10.1038/s41590-022-01355-3 (PMC9810532; doi:10.1038/s41590-022-01355-3)
Supplement: Source Data Fig. 3 — Statistical source data. [file 41590_2022_1355_MOESM9_ESM.xlsx]

## Sheet: Fig. 3g
	Sytox Green+ cells (%)
		Ctrl			LPS			LPS+MCC950			LPS+KCl
	WT	3.4	3.6	3.8	12.5	11.6	10.6	6.5	5.7	6.2	9.8	10.6	10.4
	VAP dKO	8.9	9.2	10.5	90.5	85.2	86.5	26.9	25.6	24.9	80.5	82.6	83.2
	IL-1β in supernatants (ng/ml)
		Ctrl			LPS			LPS+MCC950			LPS+KCl
	WT	0	0	0	0.32542	0.35485	0.345256	0	0	0	0.302451	0.35415	0.32154
	VAP dKO	0	0	0	4.53	4.562	4.6257	0.8525	0.8724	0.7952	4.2583	4.3586	4.2475
	TNFα in supernatants (ng/ml)
		Ctrl			LPS			LPS+MCC950			LPS+KCl
	WT	0	0	0	3.42378	3.40909	3.48256	3.30558	3.32256	3.45214	2.61267	2.63217	2.85475
	VAP dKO	0	0	0	0.743439	0.756802	0.58452	0.586411	0.592261	0.645247	0.573578	0.579411	0.601457

## Sheet: Fig. 3h
	Sytox Green+ cells (%)
		Ctrl			LPS			LPS+MCC950			LPS+KCl
	sgGFP	8.9	8.7	8.5	16.8	17.2	16.5	10.5	11	14.5	16.5	17.3	16.7
	sgOSBP	25.5	26.3	27.6	82.5	85.2	83.5	32.5	35.3	34.5	76.8	78.5	75.8
	IL-1β in supernatants (ng/ml)
		Ctrl			LPS			LPS+MCC950			LPS+KCl
	sgGFP	0	0	0	0.078255	0.072195	0.068456	0	0	0	0.020445	0.01842	0.025
	sgOSBP	0.165621	0.160393	0.1747	4.59714	4.53991	4.872	1.32457	1.17392	1.6547	4.59223	4.39003	4.772
	TNFα in supernatants (ng/ml)
		Ctrl			LPS			LPS+MCC950			LPS+KCl
	sgGFP	0	0	0	6.4493	6.9663	6.8456	6.7036	7.0159	6.5457	7.6782	7.2991	7.2548
	sgOSBP	0.2354	0.2364	0.2547	1.4128	1.4114	1.5872	1.5171	1.5317	1.6547	1.6901	1.65	1.752

## Sheet: Fig. 3i
	Sytox Green+ cells (%)
		Ctrl			LPS			Pam3csk4
	WT_sgGFP	7.8	8.2	7.5	15.6	16.5	17.8	16.7	15.9	16.9
	WT_sgOSBP	22.5	23.5	27.5	86.5	82.8	85.6	84.5	86.3	85.5
	NLRP3 KO_sgGFP	6.2	6.4	5.6	7.2	7.5	7.6	7.5	7	8.5
	NLRP3 KO_sgOSBP	15.2	16.5	14.8	16.4	15.8	14.8	16.2	17.5	17.5
	IL-1β in supernatants (ng/ml)
		Ctrl			LPS			Pam3csk4
	WT_sgGFP	0	0	0	0.109926	0.118389	0.138	0.185442	0.172887	0.18
	WT_sgOSBP	0	0	0	3.61248	3.68944	3.4872	3.27476	3.25985	3.3547
	NLRP3 KO_sgGFP	0	0	0	0	0	0	0	0	0
	NLRP3 KO_sgOSBP	0	0	0	0	0	0	0	0	0
	TNFα in supernatants (ng/ml)
		Ctrl			LPS			Pam3csk4
	WT_sgGFP	0	0	0	3.80148	4.09849	4.128	3.94275	4.01057	4.314
	WT_sgOSBP	0	0	0	1.31083	1.33844	1.4872	1.20745	1.24401	1.2547
	NLRP3 KO_sgGFP	0	0	0	4.04568	3.96045	3.924	3.95997	3.83772	4.1258
	NLRP3 KO_sgOSBP	0	0	0	0.729554	0.753983	0.7852	0.632832	0.646966	0.6524

## Sheet: Fig. 3j
		Sytox Green+ cells (%)
		WT_e.v.			WV-90_e.v.			WV-90_VAPA WT			WV-90_VAPA Mut
		15.6	16.7	17.5	85.2	88.3	86.5	25.5	28.5	26.4	82.4	80.5	81.5
		IL-1β in supernatants (ng/ml)
		WT_e.v.			WV-90_e.v.			WV-90_VAPA WT			WV-90_VAPA Mut
		0.425	0.542	0.452	5.326	5.1412	5.254	0.6254	0.60254	0.5872	4.8592	4.6572	5.0214
		TNFα in supernatants (ng/ml)
		WT_e.v.			WV-90_e.v.			WV-90_VAPA WT			WV-90_VAPA Mut
		4.325	4.5245	4.452	0.8526	0.89254	0.9563	3.89525	4.0258	4.125	1.0258	1.1456	1.325
