# Supplementary material for: Distinct changes in endosomal composition promote NLRP3 inflammasome activation
Source: Nat Immunol. 2022 Nov 28;24(1):30–41. doi: 10.1038/s41590-022-01355-3 (PMC9810532; doi:10.1038/s41590-022-01355-3)
Supplement: Source Data Fig. 7 — Statistical source data. [file 41590_2022_1355_MOESM11_ESM.xlsx]

## Sheet: Fig. 7a
	Sytox Green+ cells (%)
		Ctrl			LPS			Pam4cs3
	WT	2.28	1.9	2.3	9.3	9.8	10.5	8.3	10.8	9.58
	NLRP3 KO	1.62	1.7	1.5	3.2	3.52	3.78	3.5	3.82	3.25
	ARFRP1 KO1	6.32	6.52	6.78	71.8	70.5	70.25	75.8	72.5	75.6
	ARFRP1 KO2	5.62	5.48	5.86	71.8	71.9	74.5	74.8	76.9	77.5
	ARFRP1 KO3	5.98	6.23	6.45	74.1	74.1	75.6	72.1	76.1	74.2
	ARFRP1 KO4	6.27	6.34	6.75	76.1	75.3	72.5	74.1	76.3	78.5
	SYS1 KO1	8.35	7.35	8.32	71.1	70.8	70.58	76.1	70.8	72.5
	SYS1 KO2	8.64	9.25	8.95	74.1	73.1	75.6	72.1	75.1	76.3
	SYS1 KO3	10.25	10.98	10.45	82.8	83.2	85.3	85.8	87.2	83.5
	SYS1 KO4	9.35	8.98	9.32	73.4	71.9	74.2	79.4	75.9	82.5

## Sheet: Fig. 7c
	Sytox Green+ cells (%)
		Ctrl			LPS			LPS+MCC950			LPS+KCl
	WT	3.2	2.9	3.5	10.2	10.8	11.5	4.5	4.6	4.5	9.5	8.9	9.6
	ARFRP1 KO	7.2	7.8	8.5	86.2	84.2	82.5	20.5	22.3	21.8	80.5	78.6	75.9
	SYS1 KO	8.6	9	7.6	87.5	88	85.4	25.2	26.5	25.4	85.6	84.9	86.9
	IL-1β in supernatants (ng/ml)
		Ctrl			LPS			LPS+MCC950			LPS+KCl
	WT	0	0	0	0.2547	0.28535	0.2575	0	0	0	0.24578	0.26785	0.25847
	ARFRP1 KO	0	0	0	3.5728	3.5012	3.625	0.8954	0.75741	0.8257	3.2547	3.4258	3.352
	SYS1 KO	0	0	0	3.6548	3.74152	3.57414	0.75826	0.85421	0.8547	3.58457	3.45287	3.65241
	TNFα in supernatants (ng/ml)
		Ctrl			LPS			LPS+MCC950			LPS+KCl
	WT	0	0	0	4.82265	4.58861	4.7556	4.99487	4.77634	4.8457	4.60603	4.67221	4.5548
	ARFRP1 KO	0	0	0	0.98915	0.986039	1.072	1.52006	1.50012	1.5547	0.969519	0.969519	0.97
	SYS1 KO	0	0	0	0.910027	0.902692	0.9204	1.43466	1.3799	1.4025	1.13117	1.12887	1.2542

## Sheet: Fig. 7h
		Sytox Green+ cells (%)
		GFP	12.3	11.1	11.52
		GFP	82.6	80.2	81.54
		SYS1-Flag	85	84.6	84.23
		ARFRP1 WT	17.8	18.8	17.62
		ARFRP1 T30N	81.2	80.1	82.5
		ARFRP1 Q79L	16.9	18.2	17.2
		GFP	81.8	80	82.6
		SYS1-Flag	16.4	17	16.4
		ARFRP1 WT	81	80.8	79.5
		ARFRP1 T31N	77.6	80.2	78.5
		ARFRP1 Q79L	82.8	85.1	82.4
		IL-1β in supernatants (ng/ml)
		WT_GFP	0.4526	0.4658	0.4025
		ARFRP1 KO_GFP	4.56257	4.8547	4.6524
		ARFRP1 KO_SYS1-Flag	4.6258	4.4582	4.58962
		ARFRP1 KO_ARFRP1 WT	0.8524	0.76859	0.6025
		ARFRP1 KO_ARFRP1 T31N	0.75824	0.52458	0.65482
		ARFRP1 KO_ARFRP1 Q79L	4.3658	4.2584	4.658
		SYS1 KO_GFP	5.2454	5.3245	5.0254
		SYS1 KO_SYS1-Flag	1.0254	1.1241	1.856
		SYS1 KO_ARFRP1 WT	5.41425	5.2145	5.1789
		SYS1 KO_ARFRP1 T31N	5.24525	5.0124	5.1178
		SYS1 KO_ARFRP1 Q79L	5.3624	5.2895	5.14879
		TNFα in supernatants (ng/ml)
		WT_GFP	6.325	6.352	6.425
		ARFRP1 KO_GFP	1.325	1.4025	1.385
		ARFRP1 KO_SYS1-Flag	1.4253	1.2452	1.3525
		ARFRP1 KO_ARFRP1 WT	5.8525	5.9325	6.0235
		ARFRP1 KO_ARFRP1 T31N	6.0254	6.2543	6.142
		ARFRP1 KO_ARFRP1 Q79L	1.5242	1.4758	1.4632
		SYS1 KO_GFP	1.025	1.0145	0.9014
		SYS1 KO_SYS1-Flag	5.8524	5.9245	5.6742
		SYS1 KO_ARFRP1 WT	0.9482	0.8564	0.108
		SYS1 KO_ARFRP1 T31N	0.96584	0.11025	0.8564
		SYS1 KO_ARFRP1 Q79L	1.125	1.0214	1.0869

## Sheet: Fig. 7k
		IL-1β in supernatants (ng/ml)
			WT			Arfrp1 KO			SYS1 KO
		LPS	20.2	10.8	15.6	320	310.4	232.9	354.8	282.3	403
		LPS+Ni	2668	2524.9	4221.6	15206.5	17063.8	18670	16232.3	17502.5	20041
		LPS+CL097	3484.4	1847.7	2342.2	14153.9	11650.2	14679.7	12059.3	18050.6	10840.7
